# Supplementary material for: Contributions of Fat and Fatty Acids Intake to the Latin American Diet: Results of ELANS Study
Source: Nutrients. 2024 Nov 19;16(22):3940. doi: 10.3390/nu16223940 (PMC11597284; doi:10.3390/nu16223940)
Supplement: Supplementary file 1 [file nutrients-16-03940-s001.zip]

Archive with 1 entries (1 files):
- nutrients-3307543-supplementary.docx
